# Supplementary material for: A neutrophil mimicking metal-porphyrin-based nanodevice loaded with porcine pancreatic elastase for cancer therapy
Source: Nat Commun. 2023 Apr 8;14:1974. doi: 10.1038/s41467-023-37580-z (PMC10082843; doi:10.1038/s41467-023-37580-z)
Supplement: Supplementary file 2 — Source Data [file 41467_2023_37580_MOESM2_ESM.xlsx]

## Sheet: Figure 2b
	FKPN Size (nm)	Number (Percent)
	0.4	0
	0.463	0
	0.536	0
	0.621	0
	0.719	0
	0.833	0
	0.965	0
	1.12	0
	1.29	0
	1.5	0
	1.74	0
	2.01	0
	2.33	0
	2.7	0
	3.12	0
	3.62	0
	4.19	0
	4.85	0
	5.61	0
	6.5	0
	7.53	0
	8.72	0
	10.1	0
	11.7	0
	13.5	0
	15.7	0
	18.2	0
	21	0
	24.4	0
	28.2	0
	32.7	0
	37.8	0
	43.8	0
	50.7	0
	58.8	0
	68.1	0
	78.8	0
	91.3	0
	106	3.55
	122	9.87
	142	16.3
	164	20.1
	190	20
	220	16
	255	9.82
	295	3.95
	342	0.501
	396	0
	459	0
	531	0
	615	0
	712	0
	825	0
	955	0
	1110	0
	1280	0
	1480	0
	1720	0
	1990	0
	2300	0
	2670	0
	3090	0
	3580	0
	4150	0
	4800	0
	5560	0
	6440	0
	7460	0
	8630	0

## Sheet: Figure 2d
	Original gel related to Figure 1d

## Sheet: Figure 2e
	Original blots related to Figure 2e

## Sheet: Figure 2f
																			FKPN (μg)	0 Mm			0.625 Mm			1.25 Mm			2.5 mM			5 mM			10 Mm
																			0	0	0	0	0.00303605	0.00322493	0.00273902	0	0	0	0.0038613	0.00404544	0.00409326	0.00384258	0.00428221	0.00387521	0.00168496	0.00320697	0.00410807
																			2	0.000981	0.00113072	0.000887902	0.0127618	0.0239497	0.0322885	0.0363379	0.0334169	0.0202452	0.0558073	0.0377704	0.0534223	0.0631653	0.0787555	0.0647792	0.0793086	0.106347	0.082844
																			4	0.002275	0.001805	0.001921	0.0400731	0.0260879	0.0478389	0.0490374	0.0600039	0.0379586	0.0762544	0.090066	0.10068	0.127222	0.149118	0.12866	0.188435	0.228177	0.306387
																			6	0.006021	0.005745	0.006234	0.0406245	0.0625723	0.0498032	0.0769767	0.0858793	0.074144	0.212094	0.207544	0.216361	0.293968	0.332075	0.348957	0.496132	0.676098	0.51377
																			8	0.004418	0.003729	0.003853	0.0673638	0.0529574	0.0626788	0.151202	0.122527	0.13127	0.44831	0.411726	0.432964	0.698445	0.569714	0.606841	0.825857	0.83685	0.992293
																			10	0.003273	0.002582	0.003145	0.0664035	0.0908083	0.0767882	0.186541	0.188214	0.255245	0.580825	0.629228	0.589947	0.885665	1.00588	0.814453	1.15767	1.34282	1.20151
																			12	0.008473	0.009442	0.009085	0.125244	0.0927998	0.123956	0.219681	0.326981	0.347338	0.655025	0.694007	0.756968	1.19376	1.03122	1.14402	1.96924	1.83075	1.78601
																			14	0.010852	0.010865	0.011283	0.167677	0.233258	0.193065	0.35174	0.430326	0.351934	0.723224	0.752061	0.879714	1.42887	1.22113	1.313	2.23222	2.12481	2.33298
																			16	0.006291	0.005729	0.005979	0.302215	0.252984	0.182801	0.405763	0.325707	0.402529	0.962605	0.836607	0.795789	1.58313	1.36388	1.40598	2.4615	2.2892	2.6173
																			18	0.001382	0.000996	0.000622	0.206196	0.296798	0.349006	0.573474	0.462221	0.533305	1.06935	0.964496	0.86115	1.3433	1.67104	1.49167	2.78711	2.8632	2.57269
																			20	0.001802	0.002105	0.002167	0.341329	0.258379	0.306291	0.64624	0.487028	0.567732	1.28584	1.10439	1.29977	1.38168	1.55829	1.62304	2.97706	2.79663	2.62931

## Sheet: Figure 2g
Wavelength (nm)	Porphyrin	Porphyrin-NLS	FKPN
450	7.338	4.563	51.4371
451	7.0943	4.3925	50.7251
452	6.8768	4.4655	49.8665
453	6.7249	4.2569	49.3536
454	6.4196	4.4326	49.2775
455	6.3176	4.4726	48.1259
456	6.2946	4.3042	47.2449
457	6.1474	4.1437	46.6427
458	6.421	3.922	46.2011
459	6.1784	3.82	45.8331
460	5.9715	3.8572	45.0972
461	5.3938	3.9103	44.7553
462	5.4986	3.8291	44.5579
463	5.3459	3.5658	44.2015
464	5.3059	3.4751	43.5796
465	5.0196	3.5785	43.3464
466	4.9356	3.5562	42.6914
467	4.7804	3.702	41.6691
468	4.8062	3.5616	41.1562
469	4.557	3.3439	40.1591
470	4.3542	3.0549	39.3395
471	4.0617	2.8034	37.7769
472	3.8232	2.6899	36.9594
473	3.5371	2.5861	35.9262
474	3.3745	2.6372	35.0125
475	3.0319	2.5749	34.0248
476	3.0319	2.2878	32.9308
477	2.8616	2.234	32.0939
478	2.6487	2.0186	30.3831
479	2.3893	2.031	29.0068
480	2.5182	1.8783	28.0332
481	2.2745	1.7059	27.2352
482	2.2788	1.5639	25.5818
483	2.1375	1.4295	24.8033
484	2.3833	1.4276	23.7667
485	2.4471	1.2782	22.9058
486	2.3177	1.3932	22.0903
487	2.2039	1.2704	21.5237
488	2.3599	1.346	21.0161
489	2.4394	1.1028	19.9557
490	2.3028	0.9652	19.2101
491	2.3996	0.7123	18.261
492	2.2585	0.8917	17.3181
493	2.1692	0.9536	16.7764
494	2.2674	0.754	16.3915
495	2.3108	0.7084	15.8295
496	2.3522	0.604	15.3756
497	2.1798	0.4812	14.8009
498	2.2008	0.4097	13.9895
499	2.1873	0.2135	13.3366
500	2.1197	0.1098	12.6447
501	2.1081	0.2002	12.1952
502	2.2183	0.2093	11.5683
503	2.2507	-0.0105	10.8386
504	2.043	0.0639	10.4676
505	2.0014	-0.0976	10.3163
506	1.7894	-0.2823	9.8359
507	1.5626	0.0151	9.3511
508	1.5006	0.1833	9.1502
509	1.5089	0.1527	8.7864
510	1.4591	0.151	8.4762
511	1.5754	0.1374	7.9837
512	1.5049	0.1953	7.7579
513	1.5887	0.0587	7.3779
514	1.4768	0.0153	7.1105
515	1.4879	0.1679	7.166
516	1.5799	0.3107	7.0992
517	1.5243	0.3103	7.0774
518	1.3626	0.3305	6.9081
519	1.2452	0.6482	6.956
520	1.2287	0.8214	7.0209
521	1.343	1.2555	7.0731
522	1.2575	1.457	6.9185
523	1.2481	1.4626	6.9695
524	1.2551	1.2286	6.8359
525	1.145	1.3495	6.8336
526	1.0878	1.2797	6.8382
527	1.09	1.1915	6.9715
528	0.9275	1.2405	7.1053
529	0.7763	1.2148	7.2526
530	0.8024	1.3122	7.4182
531	1.0141	1.4314	7.7354
532	0.838	1.4607	7.8704
533	0.7414	1.2502	8.1847
534	0.8107	1.4099	8.4693
535	0.7228	1.3411	8.6818
536	0.7896	1.1602	8.7123
537	1.0339	0.7792	8.6257
538	1.0118	0.493	8.5163
539	0.9475	0.5179	8.5574
540	0.9867	0.6246	8.6011
541	1.1433	0.5356	8.7471
542	1.1873	0.3649	8.7224
543	1.4314	0.5103	8.6846
544	1.5784	0.5108	8.5229
545	1.717	0.4343	8.2826
546	1.5803	0.2425	8.2924
547	1.5683	0.3385	7.8896
548	1.5309	0.175	7.7528
549	1.8216	-0.0872	7.5806
550	1.6955	0.0621	7.3144
551	1.5969	0.1531	7.1141
552	1.5924	0.0886	7.1061
553	1.4957	0.0074	6.9557
554	1.3868	-0.0365	7.0972
555	1.49	0.0209	7.2414
556	1.4024	-0.121	7.1277
557	1.4248	-0.1474	7.0788
558	1.5025	0.0191	7.0308
559	1.7868	-0.0663	7.055
560	1.6633	0.0472	6.9005
561	1.6129	-0.0408	6.9725
562	1.6209	-0.1013	7.1175
563	1.5302	0.0179	7.2407
564	1.551	-0.1203	7.447
565	1.6331	-0.04	7.3153
566	1.6207	0.2776	7.4331
567	1.4097	0.1084	7.4179
568	1.5716	0.15	7.3113
569	1.3604	0.1572	7.2732
570	1.2487	0.351	6.997
571	1.281	0.4847	6.686
572	1.3668	0.3749	6.4975
573	1.381	0.4281	6.2209
574	1.3189	0.6439	6.1627
575	1.2274	0.7692	6.0646
576	1.1172	0.937	6.0873
577	0.9027	0.9153	6.0923
578	0.8289	1.2952	5.8675
579	1.0816	1.8244	5.7865
580	1.2279	2.1679	5.3881
581	1.2492	2.3843	4.972
582	1.5603	2.672	4.8373
583	1.6003	2.5478	4.7382
584	1.7721	2.7763	4.5952
585	2.0019	3.0125	4.6142
586	2.5595	3.3334	4.6261
587	2.8787	3.6217	4.556
588	3.1554	3.9319	4.5446
589	3.5718	4.5816	4.4129
590	3.8089	4.7007	4.4138
591	4.2503	4.6849	4.255
592	4.3032	5.0313	4.2298
593	4.8492	5.1057	4.0653
594	5.2592	5.4337	3.9666
595	5.6722	5.4948	3.6741
596	5.7141	5.5016	3.4694
597	5.7913	5.4347	3.5261
598	6.193	5.4837	3.798
599	6.2603	5.4795	3.8607
600	6.5199	5.6183	3.6891
601	6.8743	5.839	3.5281
602	7.1572	6.2038	3.2269
603	7.1693	6.2736	3.1449
604	7.0722	6.2351	3.0202
605	6.992	6.0433	2.8692
606	6.8335	6.208	2.922
607	6.9025	6.4615	3.0383
608	6.8384	6.5028	2.8466
609	7.1904	6.616	2.7213
610	7.1893	6.781	2.735
611	6.9927	6.5553	2.9086
612	7.1791	6.4978	3.053
613	7.3068	7.1133	2.9486
614	7.3785	7.4891	2.8948
615	7.6455	7.628	2.5368
616	7.9453	8.0498	2.3642
617	8.3986	8.2737	2.4621
618	8.5892	8.2657	2.6188
619	9.0026	8.7216	2.6801
620	9.5652	9.5207	2.7927
621	10.6001	10.2823	3.0437
622	11.8678	11.5324	2.9918
623	13.6894	12.8981	3.1445
624	15.6502	14.4715	3.2804
625	17.8394	17.0947	3.4275
626	20.601	19.7867	3.6397
627	24.0247	23.9608	3.7909
628	28.556	28.2914	3.9772
629	34.1484	33.8414	4.3381
630	41.1001	39.8842	4.8943
631	49.7117	48.458	5.4559
632	59.7025	58.3066	6.4126
633	70.5384	69.4226	7.3364
634	83.6968	82.5056	8.5454
635	96.2535	95.8775	9.7201
636	112.633	111.07	10.6659
637	131.399	127.3	11.4451
638	150.058	145.388	12.2819
639	167.887	162.136	13.3113
640	185.412	179.255	14.3953
641	203.404	195.932	15.3777
642	220.352	211.724	16.1951
643	236.565	225.846	17.101
644	250.931	239.174	17.9309
645	262.645	251.76	18.394
646	272.583	261.184	18.8525
647	279.599	267.136	19.0696
648	284.168	271.534	19.1696
649	285.842	273.41	18.7354
650	285.058	273.106	18.332
651	281.125	269.282	17.7987
652	273.568	264.457	17.3314
653	264.419	257.378	16.6761
654	252.877	249.06	16.5654
655	239.313	237.312	15.9921
656	226.058	224.968	15.1079
657	211.501	211.745	14.2588
658	197.235	198.632	13.2214
659	181.542	185.557	12.5114
660	166.553	171.871	11.9485
661	151.657	157.727	11.0164
662	138.479	143.935	10.1704
663	124.17	131.666	9.6686
664	112.707	120.426	8.9945
665	102.501	109.674	8.2743
666	92.4396	99.4079	8.0741
667	83.558	89.7221	7.3092
668	74.8731	81.0801	6.852
669	67.451	73.281	6.3826
670	60.7844	66.2092	5.7411
671	54.5527	59.813	5.3443
672	49.2103	54.0758	4.9335
673	44.6515	49.6053	4.7885
674	40.9437	44.9428	4.686
675	37.064	41.2858	4.2059
676	33.7719	37.4803	3.8251
677	31.6466	34.5331	3.5303
678	29.4417	32.7385	3.4784
679	27.6937	30.8158	3.1752
680	26.2953	29.0543	3.0133
681	24.6313	27.3713	2.8648
682	23.0751	26.0546	2.9192
683	22.2053	24.7075	2.6859
684	21.4598	23.7354	2.5362
685	20.6196	23.1998	2.3905
686	19.8413	22.3571	2.2969
687	19.1816	21.5714	2.2552
688	18.6479	21.1187	1.9603
689	18.1834	20.7516	1.8444
690	17.7596	20.5902	1.9313
691	17.5163	20.4572	2.0538
692	17.3181	20.5907	2.3381
693	17.3331	20.5099	2.5641
694	17.2468	20.0607	2.5015
695	17.462	20.0573	2.4529
696	17.8177	20.2149	2.54
697	17.7394	20.3853	2.5758
698	17.9525	20.658	2.5236
699	17.8766	21.0415	2.656
700	17.969	21.0222	2.5983

## Sheet: Figure 2h
Wavelength (nm)	0 mM	0.625 mM	1.25 mM	2.5 mM	5 mM	10 mM
550	5.2483	1.729	1.318	0.7508	1.3621	1.9065
551	5.275	1.6406	1.3122	0.8881	1.0325	1.9448
552	5.1246	1.8307	1.1821	1.184	1.1675	1.8643
553	4.9751	1.8619	1.1178	1.1993	1.3161	1.6891
554	5.3239	1.8272	1.3854	1.4327	1.2905	1.6326
555	5.057	1.9006	1.2873	1.4778	1.4478	1.8198
556	5.1519	1.6865	1.3295	1.6058	1.3425	2.0074
557	5.0908	1.6927	1.4094	1.5684	1.2802	2.2391
558	5.3595	1.7458	1.3441	1.4069	1.1445	2.285
559	5.4685	1.6884	1.4051	1.5334	1.2173	2.3392
560	5.5612	1.8184	1.4203	1.5517	1.2338	2.0885
561	5.563	1.6175	1.4361	1.2409	1.4138	2.2178
562	5.5557	1.5676	1.1485	1.5355	1.5064	2.04
563	5.5951	1.4668	1.0279	1.5699	1.6279	1.9605
564	5.5259	1.4729	0.8625	1.7204	1.6406	1.7224
565	5.7867	1.5061	1.0322	2.0235	1.8139	1.8063
566	5.6127	1.4146	1.086	2.0659	1.9513	1.8491
567	5.528	1.6721	1.2361	2.3561	2.1875	1.981
568	5.3111	1.8598	1.3234	2.4325	2.2265	1.844
569	4.853	1.7303	1.6749	2.4323	2.1667	2.0568
570	4.9215	1.7559	1.9689	2.3985	2.2031	2.2995
571	4.8137	1.7375	2.1303	2.4472	2.3893	2.3776
572	4.8892	1.7197	2.1765	2.5711	2.4873	2.6254
573	4.8439	1.5884	2.4524	3.0272	2.5405	2.4423
574	4.6072	1.8179	2.5029	2.9614	2.8241	2.6667
575	4.3889	1.9671	2.5405	3.2538	3.2282	2.8843
576	4.3251	2.0944	2.4776	3.5371	3.4914	3.1793
577	3.993	2.324	2.2464	3.8717	3.5179	3.7414
578	3.9644	2.4364	2.4192	4.1551	3.4751	4.077
579	3.8606	2.6319	2.4531	4.1267	3.5489	4.2575
580	3.6865	2.6224	2.6243	4.5941	3.7012	4.4846
581	3.752	3.0229	2.8948	4.7604	3.8274	4.8429
582	3.3743	3.3025	2.8386	5.0001	3.9987	5.1761
583	3.4277	3.4678	2.7992	5.0526	4.1396	5.3051
584	3.1983	3.3657	2.8115	5.099	4.3964	5.6281
585	3.5175	3.4372	2.7999	5.0229	4.7958	6.0225
586	3.6014	3.7257	2.9775	5.2628	4.9496	6.3498
587	3.6086	3.9885	2.7803	5.4479	5.1665	6.5618
588	3.4428	4.2426	2.746	5.6813	5.6721	6.7941
589	3.082	4.4717	2.6809	5.8011	6.3835	7.2782
590	3.035	4.5953	2.7044	5.8461	6.6688	7.3843
591	3.2179	4.7551	2.8067	6.457	7.0783	7.41
592	2.8116	5.0059	2.9204	6.5928	7.2421	7.6926
593	2.9769	5.066	2.9102	6.6844	7.621	7.7941
594	2.8456	5.3752	2.8993	6.7713	7.6753	7.8432
595	2.8335	5.525	3.1141	6.8668	8.0469	8.0675
596	2.9448	5.692	3.2508	6.9827	8.2124	8.1116
597	2.8825	5.672	3.2563	7.089	8.7879	8.4019
598	2.7318	5.3112	3.0308	7.0825	8.9464	8.6251
599	2.4871	5.5586	3.3649	7.0941	9.0415	8.6466
600	2.289	5.5073	3.4286	7.3138	9.0195	9.2782
601	2.0477	5.3888	3.3509	7.6153	8.9824	9.7296
602	2.1393	5.5009	3.2598	7.9748	9.3537	10.1385
603	2.2304	5.541	3.1689	8.0266	9.587	10.3731
604	2.4323	5.6437	3.2982	8.2954	9.5913	10.5804
605	2.298	5.925	3.4567	8.6881	9.6051	10.9758
606	2.3581	6.023	3.2847	9.2617	9.8557	11.1824
607	2.4238	6.2247	3.3138	9.8832	10.0723	12.0145
608	2.4505	6.3166	3.3739	10.6739	10.923	12.9673
609	2.4365	6.862	3.6133	11.2304	11.938	13.8448
610	2.3705	7.4451	3.9162	12.3509	12.9324	14.8415
611	2.3486	7.6579	4.1526	13.5417	14.3576	16.5725
612	2.4082	8.6345	4.488	14.9046	16.1771	18.4997
613	2.2779	9.4481	4.904	16.9714	17.4962	20.9665
614	2.3534	10.6027	5.586	19.4809	19.9249	23.7449
615	2.566	12.4454	6.0047	22.3234	22.9205	27.1164
616	2.8777	14.3451	6.7543	26.2234	27.0077	31.5743
617	2.8245	16.7936	7.9721	30.9508	30.8947	36.721
618	2.7665	19.4262	9.5027	36.5033	36.4213	42.8955
619	2.5036	22.9361	11.3887	43.4461	43.2991	49.6007
620	2.5952	26.3957	13.7691	50.8766	50.9778	57.8811
621	2.4474	30.8234	15.7488	59.8652	59.4022	67.9435
622	2.4305	35.4238	18.1362	69.4338	69.5766	80.0916
623	2.5457	41.0532	21.3932	79.983	80.8236	93.4653
624	2.24	47.7139	24.6218	92.6289	93.757	107.71
625	2.245	54.4772	27.9052	106.675	107.278	124.513
626	2.3259	62.1555	32.0208	121.246	122.614	141.982
627	2.1225	70.505	36.3429	137.557	139.864	160.901
628	2.2647	79.4973	40.5472	154.896	157.579	179.771
629	2.2346	88.7458	44.9754	173.078	174.77	200.302
630	2.4144	98.2734	50.0066	192.839	193.495	221.602
631	2.2684	107.451	54.784	211.944	213.456	243.535
632	2.3675	116.097	59.7411	231.122	232.309	265.398
633	2.3414	124.774	64.3987	249.009	251.888	286.798
634	2.53	133.282	68.7986	266.042	271.415	305.537
635	2.6545	140.676	72.4422	281.642	287.585	325.494
636	2.8831	147.384	75.9237	295.988	302.323	343.893
637	2.8344	154.83	78.8345	308.247	315.911	360.326
638	2.9968	159.335	81.6574	319.135	329.046	373.81
639	3.0615	163.673	83.9384	328.382	338.962	384.357
640	3.3227	166.893	85.9052	334.247	347.195	393.135
641	3.6673	168.97	86.8751	336.973	353.225	399.46
642	3.761	169.361	87.8296	338.605	356.992	402.479
643	3.8832	168.881	87.4392	340.142	357.6	403.484
644	4.1103	166.979	86.6453	338.105	355.857	403.304
645	4.1448	164.32	85.6987	333.417	352.695	400.063
646	4.1581	161.434	84.1133	326.606	349.332	395.804
647	4.1342	157.574	81.7748	316.885	342.785	387.908
648	4.2576	153.32	79.4	306.909	333.808	377.773
649	4.4103	148.089	76.8739	296.086	323.955	366.231
650	4.3598	142.534	74.1771	284.522	312.555	353.309
651	4.3264	136.104	71.19	271.844	301.317	339.505
652	4.2822	130.305	67.8239	259.934	289.31	325.576
653	4.1183	123.913	64.7919	246.64	277.19	310.256
654	4.0368	117.245	62.0787	234.509	266.539	295.41
655	3.9618	111.806	58.8612	222.107	253.997	280.714
656	3.8944	105.238	55.4736	209.817	242.072	266.95
657	3.6613	98.102	52.5097	199.369	230.471	252.868
658	3.6043	92.5081	49.3177	188.573	218.689	239.057
659	3.6984	87.0909	46.4669	176.344	208.309	225.93
660	3.725	81.9387	43.6652	165.106	198.568	213.349
661	3.5099	76.7876	40.8456	154.238	188.008	200.803
662	3.349	72.1178	38.1202	144.351	178.225	188.217
663	3.3443	66.9946	35.8329	136.51	168.067	176.25
664	3.4345	62.2852	33.5862	127.797	159.471	166.13
665	3.1988	58.2716	31.6219	119.696	151.23	156.405
666	3.1209	54.2387	29.7481	112.183	143.337	147.834
667	2.9876	50.8675	27.8322	104.388	135.935	139.727
668	3.1178	47.6339	26.081	98.4601	128.351	131.996
669	3.1514	44.81	24.5054	92.2867	121.484	124.291
670	3.2379	42.0051	22.6486	86.8735	116.253	117.834
671	3.1856	39.0766	21.158	81.2741	110.014	110.84
672	2.9488	36.9469	19.6703	77.0071	103.674	104.275
673	2.8197	35.6962	19.0068	73.5189	98.8783	99.306
674	2.959	34.2982	17.8734	68.928	93.567	93.9043
675	2.6968	31.9442	16.6228	65.1407	89.0786	88.9249
676	2.5399	30.6876	15.698	62.0926	83.9746	83.6676
677	2.5727	29.2639	15.0042	58.8721	79.2867	79.4342
678	2.4368	28.0824	14.063	56.322	75.5778	75.262
679	2.4066	26.499	13.7719	53.5618	71.8518	71.5859
680	2.4679	25.1181	13.0038	50.6713	68.7392	68.6215
681	2.417	24.0965	12.0638	48.5127	65.6574	64.2349
682	2.357	23.3351	11.4325	46.6029	63.1264	60.9543
683	2.4245	22.5638	10.6646	44.5317	60.3163	58.3907
684	2.36	21.5912	10.3338	43.1708	57.6942	55.76
685	2.0186	21.2528	10.1494	41.1702	55.6669	53.1011
686	1.9506	20.86	9.539	39.7703	53.5792	51.4893
687	2.0001	19.8795	9.2923	38.1311	51.3407	49.4499
688	2.1698	19.3656	9.2358	36.9846	49.389	47.963
689	2.1566	18.3501	9.127	35.8756	47.9272	46.9776
690	2.1084	18.1171	8.9659	34.3808	46.4451	45.4952
691	2.0646	17.2945	8.7427	33.4922	44.7172	44.5339
692	2.0059	16.8834	8.5439	32.8229	43.2554	43.8965
693	1.723	16.2129	8.4455	31.7159	42.3205	42.5363
694	1.6563	15.7031	8.4106	30.8068	41.2731	41.5947
695	1.8286	15.2138	8.3239	30.4644	40.1176	40.9058
696	1.7101	14.8665	8.0555	29.8007	38.5513	39.5324
697	1.4022	14.556	7.683	29.1004	37.6703	38.5094
698	1.4005	13.8349	7.4882	28.5402	36.1121	37.93
699	1.5854	13.3701	7.201	27.3233	34.9965	37.1487
700	1.4528	12.8485	7.0099	26.7716	33.8268	36.6043

## Sheet: Figure 2i
	GSH 0 mM			GSH 0.625 mM			GSH 1.25 mM			GSH 2.5 mM			GSH 5 mM			GSH 10 mM			Mean	Standard Deviation	Mean	Standard Deviation	Mean	Standard Deviation	Mean	Standard Deviation	Mean	Standard Deviation	Mean	Standard Deviation
time (h)	PPE release (%)
0	0	0	0.01	0.01	0	0.03	0	0.01	0.02	0.01	0	0.09	0.01	0.15	0.05	0.01	0.01	0.13	0.00333	0.00577	0.01333	0.01528	0.01	0.01	0.03333	0.04933	0.07	0.07211	0.05	0.06928
0.125	2.9	3	3.1	3.9	4.3	3.7	6.7	7.9	6.4	8.5	8.6	9.9	13.5	15.3	13.2	18.4	20.6	17.9	3	0.1	3.96667	0.30551	7	0.79373	9	0.78102	14	1.13578	18.9667	1.43643
0.25	5.8	6.4	5.8	8.7	10	8.4	14.7	16.4	13.9	17.5	19.1	17.5	29.8	32.1	28.1	32.1	35.1	37.8	6	0.34641	9.03333	0.85049	15	1.27671	18.0333	0.92376	30	2.00749	35	2.85132
1	9.1	9.9	8.1	12	13.7	13.5	24.2	21.8	26	32	34.2	35.8	46.7	50.8	43.6	50.2	48.3	54.4	9.03333	0.90185	13.0667	0.92916	24	2.10713	34	1.90788	47.0333	3.61156	50.9667	3.12143
2	10.8	10	12.2	15.7	18.1	14.2	32.6	29.8	33.5	48.5	51.1	53.5	62.8	67	62.3	62.4	67.5	65.1	11	1.11355	16	1.96723	31.9667	1.92959	51.0333	2.50067	64.0333	2.58134	65	2.55147
4	12.8	14.7	11.5	20.8	23.7	18.5	35.8	39.1	42	62.8	66.1	69.1	71.2	75.8	71.9	73.3	75.2	79.4	13	1.60935	21	2.60576	38.9667	3.10215	66	3.15119	72.9667	2.47857	75.9667	3.12143
8	14.1	15.6	12.8	24.1	28.3	22.5	41.9	44	46.1	71	69.7	75.2	73.5	77.8	70.7	78	81.2	83.8	14.1667	1.40119	24.9667	2.99555	44	2.1	71.9667	2.8746	74	3.57631	81	2.90517

## Sheet: Figure 2j
	PPE
	45	42	43	47	42	41
	52	48	47	49	45	36
	47	47	51	42	43	38
	Released PPE
	43	44	41	39	41	39
	46	41	39	43	32	41
	48	46	47	38	42	37

## Sheet: Figure 2k
	Time (s)	0+L			0.625 mM+L			1.25 mM+L			2.5 Mm+L			5 mM+L			5 Mm			SOSG+NIR
	0	0	0	0	0	0	0	0	0	0	0	0	0	0	0	0	0	0	0	0	0	0
	10	2.41065	0.207741	0.381613	0.286805	4.26425	4.44895	9.09769	5.31035	3.59196	11.8134	4.22024	7.96633	11.3372	9.41821	6.24456	1.09272	0.932	0.915276	1.32102	1.07612	1.20286
	20	4.79478	0.979324	0.225899	5.9075	6.31631	5.77619	6.64119	12.4602	7.89861	19.5442	22.2483	15.2075	22.4233	23.8794	16.6973	1.39368	1.67235	1.61397	1.65329	2.23332	2.11338
	40	0.939776	7.05297	4.30725	9.31154	14.1052	12.5832	18.6383	9.92399	16.4377	25.5234	32.38	29.0966	32.8217	28.7574	28.4209	3.13169	3.54704	2.92126	3.47417	3.34332	2.78252
	80	7.7957	10.5434	2.36091	22.6698	17.363	16.9672	19.576	22.9661	29.4579	40.5616	38.0167	32.4217	44.0802	38.3192	37.6006	4.95888	4.98849	3.55263	4.24269	3.47268	3.98462
	120	5.40184	14.1312	14.0669	22.6369	29.8081	22.555	36.7469	40.3591	30.8941	39.9898	42.0461	49.9641	46.1735	53.0288	44.7977	6.71146	6.46814	4.8204	4.59635	5.10302	5.60063
	160	9.39903	18.0338	12.1672	33.7587	28.7832	24.4582	38.3357	44.0959	43.5684	52.1107	44.6646	53.2247	48.3221	52.3719	58.3059	8.23125	6.8702	7.69855	6.05781	6.59735	5.64484
	200	18.3689	11.5004	12.1307	29.6512	34.7484	31.6004	41.0505	48.431	48.5185	58.6449	51.5493	54.8058	62.6079	55.6441	61.7479	7.32535	7.97812	8.69654	6.45251	7.88011	7.86739
					2.26352e-05

## Sheet: Figure 2l
	Wavelength (nm)	0 s	20 s	40 s	80 s	160 s	240 s
	508	129.071	145.914	137.959	139.779	144.2	148.961
	510	103.709	118.618	111.583	112.909	118.001	122.212
	512	77.8807	90.5233	85.0193	85.9445	91.388	95.3644
	514	52.0832	62.4267	58.8787	58.9151	65.1772	68.5013
	516	26.2561	35.2808	32.173	32.4254	39.8216	43.2442
	518	6.70975	16.2828	14.0156	14.5292	23.9455	27.2238
	520	1.33043	12.3772	10.5261	11.5685	23.6413	28.5883
	522	-0.56988	12.2174	11.3137	13.3729	28.2483	35.6034
	524	-1.85381	13.5184	13.5034	16.5715	36.8485	47.2277
	526	-2.69168	15.5954	17.0599	21.9116	48.398	63.2004
	528	-3.56302	18.1419	22.0626	29.2873	62.7569	83.6373
	530	-4.32038	21.9147	28.1271	37.9561	79.861	108.937
	532	-4.90766	25.8652	35.155	48.5027	99.1624	136.599
	534	-5.49027	30.3326	42.5967	59.8648	119.64	166.692
	536	-6.09472	34.9405	50.4738	71.4181	139.954	198.298
	538	-6.73702	39.2547	57.8521	82.8926	159.437	226.936
	540	-7.30225	43.1587	64.8988	93.6476	176.982	253.624
	542	-7.94356	46.6755	70.8592	103.227	191.311	277.263
	544	-8.6207	49.7165	75.3585	111.016	202.352	295.988
	546	-9.05664	51.6054	78.99	117.702	210.004	308.826
	548	-9.43022	52.7283	81.309	122.036	214.451	317.658
	550	-9.8002	53.5831	82.3363	124.685	215.386	321.704
	552	-10.1594	53.0919	82.7453	125.957	213.608	320.426
	554	-10.4308	52.6734	81.982	125.197	209.622	317.015
	556	-10.7381	51.3224	79.8468	123.002	203.55	310.332
	558	-11.0828	49.2717	77.5947	120.206	195.708	299.523
	560	-11.0781	46.72	74.6689	115.45	186.497	286.475
	562	-11.3155	44.078	70.3771	109.416	175.824	272.129
	564	-11.6667	41.2662	65.6549	102.915	163.947	255.02
	566	-12.0191	37.5577	60.656	95.3137	151.483	235.807
	568	-12.248	34.1549	54.9519	87.2179	138.648	216.413
	570	-12.5269	30.3165	49.1738	78.878	125.903	196.447
	572	-12.7602	26.5041	43.4905	70.5871	112.868	176.204
	574	-12.814	23.0181	37.9117	62.081	100.03	158.122
	576	-13.0788	19.5276	32.4717	54.2382	88.4415	140.665
	578	-13.2712	16.0064	27.8528	47.3288	78.0533	123.801
	580	-13.2679	13.0309	23.5743	40.672	68.0806	108.553
	582	-13.4446	10.3833	19.3432	34.4935	59.3357	95.936
	584	-13.4972	7.85499	15.8256	29.2242	51.6959	84.2852
	586	-13.4537	5.85036	12.7467	24.6789	44.9959	73.4355
	588	-13.4619	4.08859	10.1832	20.6885	38.8205	64.775
	590	-13.6795	2.24071	7.7025	16.9561	33.7799	57.0633
	592	-13.6604	0.59607	5.60142	14.0312	29.359	49.9715
	594	-13.6357	-0.39	3.62743	11.4735	25.4287	44.0054
	596	-13.6416	-1.50435	1.90575	9.13428	21.8916	38.9377
	598	-13.6235	-2.44118	0.60277	7.10361	18.764	33.9459
	600	-13.5086	-3.38312	-0.64701	5.25062	15.8507	29.7019

[truncated: 51 more sheets: Figure 3c, Figure 3f, Figure 3h, Figure 3i, Figure 4a, Figure 4e, Figure 4f, Figure 5a, Figure 5h, Figure 5i, Figure 5k, Figure 5l, Figure 6b, Figure 6c, Figure 6e, Supplementary Figure 2, Supplementary Figure 6, Supplementary Figure 7, Supplementary Figure 8, Supplementary Figure 9 …]
